# Supplementary material for: Transient IGF-1R inhibition combined with osimertinib eradicates AXL-low expressing EGFR mutated lung cancer
Source: Nat Commun. 2020 Sep 14;11:4607. doi: 10.1038/s41467-020-18442-4 (PMC7490421; doi:10.1038/s41467-020-18442-4)
Supplement: Supplementary file 4 — Source Data [file 41467_2020_18442_MOESM4_ESM.xlsx]

## Sheet: Supplementary data 1
Supplementary Table 1. List of 79 candidate transcription factors.
QRT-PCR analysis was performed to detect the expression of the designated genes in HCC827 cells infected with or without treatment of 0.05μmol/L of osimertinib for 24 hours. Relative expressions with respect to control human GAPDH expression and fold changes were presented. The genes whose expression was up-regulated more than two-fold by osimertinib were shown in red.
Gene	Medium	Osim(0.05uM)	Fold
AR	nd	nd	nd
ARNT	3.66605	5.87785	1.60332
ARNTL	0.432542	0.313033	0.723704
BACH1	9.46029	14.6199	1.54539
BCL6	0.0685887	0.929603	10.0348
BCL11B	0.177665	0.0945014	0.531907
BCLAF1	26.0929	40.7761	1.56273
BCOR1	6.22062	6.71319	1.07918
CDK9	23.7808	19.3758	0.814769
CEBPA	0.350548	0.771573	2.20105
CHD8	9.0982	9.21357	1.01268
CREB1	22.0132	18.7753	0.852914
CREBBP	18.0859	21.2119	1.17284
CTCF	14.5653	12.6712	0.869959
DNMT3A	3.26793	4.23284	1.29527
DPF2	12.0074	10.8372	0.902544
E2F1	2.18205	1.19756	0.548821
E2F6	11.2387	5.71507	0.508519
EGR1	3.63114	0.144659	0.0398384
ELF1	1.7942	1.22785	0.684342
EP300	14.1769	10.6462	0.750955
ERG	nd	nd	nd
ESR1	nd	nd	nd
FLI1	nd	nd	nd
FOXA1	5.73669	11.4764	2.00053
FOXA2	0.194769	0.0987586	0.507055
FOXK1	9.53796	11.5752	1.21359
FOXM1	17.436	16.6681	0.955957
FOXO1	1.59322	1.87865	1.17916
FOXP1	8.99034	10.088	1.12209
GATA3	0.0772387	0.0951464	1.23185
GTF2B	14.6353	14.6899	1.00373
HEY1	0.909564	0.115135	0.126583
HIF1A	507.669	123.637	0.243539
HMGB1	192.09	143.559	0.747355
IRF1	11.6352	11.315	0.972484
JUN	8.97832	4.30693	0.479703
JUND	3.12831	3.5897	1.14749
KDM2B	0.963569	1.28352	1.33205
KDM5B	7.21038	8.90954	1.23565
KLF1	nd	nd	nd
KMT2A	6.3367	5.41661	0.854799
KMT2D	5.11072	4.98501	0.975403
MAX	nd	nd	nd
MAZ	31.6752	38.0512	1.20129
MED1	24.5504	12.0738	0.491798
MXI1	8.2527	9.48057	1.14878
MYB	3.22946	1.29993	0.402521
MYC	409.482	143.089	0.349439
MYCN	nd	nd	nd
MYOD1	nd	nd	nd
NFE2	0.10067	0.395059	3.9243
NFKB1	14.3335	10.0808	0.703304
NFKB2	3.24761	1.12377	0.34603
NOTCH1	1.9335	2.72794	1.41088
NR3C1	22.5725	21.1183	0.935578
NRF1	1.5256	1.01992	0.668538
PAX5	nd	nd	nd
RAG1	nd	nd	nd
RELA	8.44596	9.78293	1.1583
RUNX1	28.3113	23.9966	0.847597
RUNX2	0.11481	0.164082	1.42917
SKI	0.675614	0.730529	1.08128
SMARCC1	17.9595	17.4846	0.973557
SP1	12.6887	18.42	1.45168
STAT1	28.5886	19.0942	0.667896
STAT3	40.7153	43.0192	1.05658
TAF1	10.9386	12.2277	1.11785
TBX21	nd	nd	nd
TCF12	0.141699	0.0815711	0.575666
TCF3	0.428893	0.372382	0.86824
TFAP2A	3.64085	5.00144	1.3737
TFAP4	10.8523	8.04193	0.741032
TRIM28	44.5517	56.2992	1.26368
YY1	64.2005	69.7261	1.08607
ZBTB7A	6.22849	6.45006	1.03557
ZBTB17	3.80864	2.36638	0.621319
ZNF143	5.8762	5.25087	0.893582
ZNF384	19.0297	19.8492	1.04306
